# Supplementary material for: The Distinct Transcriptional Response of the Midgut of Amblyomma sculptum and Amblyomma aureolatum Ticks to Rickettsia rickettsii Correlates to Their Differences in Susceptibility to Infection
Source: Front Cell Infect Microbiol. 2017 Apr 28;7:129. doi: 10.3389/fcimb.2017.00129 (PMC5409265; doi:10.3389/fcimb.2017.00129)
Supplement: Supplementary file 1 [file Table1.XLSX]

## Sheet: Supplementary Table 1
	Supplementary Table 1. Oligonucleotides used in RT-qPCR analysis.
	Tick species	CDS	Annotation	Oligonucleotide sense	Oligonucleotide antisense
	Amblyomma sculptum	Acaj-76542	structural constituent of cuticle partial	CTACCCCAGCCATCGCTAC	TAACCGTAGGAGCCAACACC
		AcajSigP-26714	vitellogenin receptor	AGCCTCTTACCGCAACACAT	AAGCTCACCGAGAAGTCCAA
		AcajTE-85265	hypothetical protein PGCG_00421	CCAGTCTACGGCTACGGTGT	GTAGTGGTATGGGGTGCCAA
		AcajSigP-85359	peritrophin	GTCGTGAGCCTTTCCTTCAT	GCAAAGGTAGAACGTGGAGC
		AcajSigP-78265	hypothetical secreted protein	GTCAAAAGAAGCCGAAGCTG	GTATTCTGAGGCTTCGTCGC
		Acaj-48379	tick defensin	TCAGAGTCCGCCATAGCC	AGCAAGCCGCCACAATAG
		Acaj-74395	antimicrobial peptide	GAAGGTCCTGGCTGTTGC	GCGGACTCTGACGAGAGG
		Acaj-60304	peptidoglycan recognition protein	AGTGGGTGCCCACACTAAAG	CGATCTGATCTTGCCCATTT
		AcajSigP-6765	ML domain protein	GAACTATTCGGCGTGATGCT	AACTGTGCCGAGCTTTTCAT
		AcajSigP-79349	glycolate oxidase	TCCGGCCTTACCAAGTACAC	CCGTGGTTGGAGACAAGAAT
			ribosomal protein S3A	TACCTGCTGCGAATGTTCTG	TTCTTCCTGATGAGGCGAAC
	Amblyomma aureolatum	AmbarSigP-64894	tick transposon	CGATATCCCTCACATGGCTT	GGGACATTCCATGTTTCACC
		AmbarSigP-70666	ceramidase	CCTCTGCCTAACCTGCTGTC	GTACGTGCTCTCCAGCATCA
		Ambaur-5106	glutamine synthetase	TCTGCCAGATATTGCAGCAC	GTAGAAGGGCCCAAGAGGTC
		Ambaur-54534	secreted metalloprotease	ATCGCAATGCAGTGACTGAG	TGGAGATGTAGTTGCGATGC
		Ambaur-62064	hypothetical protein PGCG_00421	AAGGAATTCCAGTGGAGCCT	TTTGGTAGCAGTAATGGGGC
		Ambaur-61820	homocysteine S-methyltransferase	TCTACGCCAGTGACGACAAG	CTCAGGTAAGAGGGCGTCTG
		Ambaur-45342	lysozyme	AATGGCAGTACGGACTACGG	GCAGAGCTGAACAGGAAACC
		Ambaur-25926	evasin	ATTGGGCCCGGTTACAGT	TCCACGCATTTCCTTTCTG
		Ambaur- 4532	ABC transporter partial	CTCTCGGAACTGCCTTTCAC	GGTCATGAATATCGCCGTCT
			ribosomal protein S3A	GATGGCTACCTTCTGCGAAT	TTTCCTGATGAGACGAACCT
