# Supplementary material for: The Distinct Transcriptional Response of the Midgut of Amblyomma sculptum and Amblyomma aureolatum Ticks to Rickettsia rickettsii Correlates to Their Differences in Susceptibility to Infection
Source: Front Cell Infect Microbiol. 2017 Apr 28;7:129. doi: 10.3389/fcimb.2017.00129 (PMC5409265; doi:10.3389/fcimb.2017.00129)
Supplement: Supplementary file 2 [file Table2.XLSX]

## Sheet: Supplementary Table 2
	Supplementary Table 2. Amblyomma sculptum CDSs downregulated by Rickettsia rickettsii infection in midgut.
	CDS	Fold-change	Annotation	Class
	AcajTE-59058	0.0687562	tractin	cytoskeletal
	AcajTE-83338	0.142318	microtubule-associated protein
	Acaj-52926	0.173528	superoxide dismutase	detoxification
	Acaj-60882	0.0727285	glutathione S-transferase
	Acaj-33311	0.0883413	glycine-rich cell wall structural protein	extracellular matrix
	Acaj-37300	0.152118	predicted cell growth/differentiation regulator
	Acaj-64767	0.0425931	reeler partial
	Acaj-75348	0.0289112	cuticle protein
	Acaj-76542	0.026237	structural constituent of cuticle partial
	Acaj-80620	0.0167473	cuticle protein
	Acaj-81446	0.125396	chitin binding peritrophin
	AcajSigP-85359	0.171542	peritrophin
	AcajTE-10693	0.0339511	vegetative cell wall protein gp1
	Acaj-36823	0.135804	tumor necrosis factor receptor-associated factor	immunity
	Acaj-43466	0.0480538	tumor necrosis factor receptor-associated factor
	Acaj-70988	0.15848	tumor necrosis factor receptor-associated factor
	AcajSigP-66851	0.179511	flavonol reductase/cinnamoyl-CoA reductase
	Acaj-72322	0.19436	anaphase-promoting complex (APC) subunit 10	nuclear regulation
	AcajTE-76415	0.167599	translation initiation factor 2c eif-2c	protein synthesis
	Acaj-70366	0.107579	translation initiation factor 2c eif-2c
	Acaj-39037	0.148738	secreted mucin MUC17	secreted
	Acaj-45414	0.050379	secreted protein
	Acaj-49512	0.0363197	secreted salivary gland peptide
	Acaj-53262	0.0273991	secreted protein
	Acaj-67443	0.0387649	secreted salivary gland peptide
	AcajSigP-10693	0.0473257	hypothetical secreted protein precursor
	AcajSigP-17685	0.0650729	hypothetical secreted protein precursor
	AcajSigP-17701	0.0558765	secreted salivary gland peptide
	AcajSigP-24944	0.168963	hypothetical secreted protein precursor
	AcajSigP-26829	0.0873706	hypothetical secreted protein precursor
	AcajSigP-2688	0.0253943	hypothetical secreted protein precursor
	AcajSigP-30590	0.0667444	secreted protein
	AcajSigP-32643	0.137496	hypothetical secreted protein precursor
	AcajSigP-33311	0.0714214	hypothetical secreted protein precursor
	AcajSigP-78297	0.181988	secreted protein
	AcajTE-67099	0.109246	secreted protein
	AcajSigP-5620	0.123296	unknown product
	AcajSigP-47204	0.104117	hypothetical secreted protein precursor
	AcajSigP-51855	0.115685	hypothetical secreted protein precursor
	AcajSigP-53010	0	hypothetical secreted protein precursor
	AcajSigP-53262	0.0347055	hypothetical secreted protein precursor
	AcajSigP-613	0.180202	hypothetical secreted protein precursor
	AcajSigP-6833	0.155651	hypothetical secreted protein precursor
	Acaj-71256	0.0922552	plasma membrane glycoprotein CD36	signal transduction
	Acaj-83338	0.145602	Ran GTPase-activating protein
	AcajTE-80620	0.0153494	proline-rich receptor-like protein kinase PERK2
	AcajSigP-19478	0.131343	vitellogenin receptor	storage
	AcajSigP-26714	0.127885	vitellogenin receptor
	AcajSigP-21313	0.0689007	RNA-dependent RNA polymerase	transcription machinery
	Acaj-66024	0.149668	tyrosine transporter	transporter and channels
	AcajSigP-32985	0.179481	sodium-dependent multivitamin transporter
	Acaj-48336	0.0664574	hypothetical protein IscW_ISCW002869	unknown conserved
	Acaj-68436	0.12323	hypothetical protein
	AcajSigP-5080	0.15798	hypothetical protein IscW_ISCW005909
	Acaj-11281	0.0719226	unknown product	unknown
	Acaj-18857	0.156175	unknown product
	Acaj-46248	0.12494	unknown product
	Acaj-85772	0	unknown product
	AcajSigP-21330	0.136854	unknown product
	AcajSigP-47067	0	unknown product
	AcajTE-33311	0.0785006	hypothetical protein PGCG_00421	virus
	AcajTE-76542	0.0267361	hypothetical protein PGCG_00421
	AcajTE-85265	0.0300844	hypothetical protein PGCG_00421
