# Supplementary material for: The Distinct Transcriptional Response of the Midgut of Amblyomma sculptum and Amblyomma aureolatum Ticks to Rickettsia rickettsii Correlates to Their Differences in Susceptibility to Infection
Source: Front Cell Infect Microbiol. 2017 Apr 28;7:129. doi: 10.3389/fcimb.2017.00129 (PMC5409265; doi:10.3389/fcimb.2017.00129)
Supplement: Supplementary file 3 [file Table3.XLSX]

## Sheet: Supplementary Table 3
	Supplementary Table 3. Amblyomma sculptum CDSs upregulated by Rickettsia rickettsii infection in midgut.
	CDS	Fold-change	Annotation	Class
	AcajSigP-43114	7.02787	myosin-x	cytoskeletal
	AcajSigP-73026	36.7011	actin cytoskeleton-regulatory complex protein PAN1
	AcajTE-77604	5.74452	microtubule-associated protein
	Acaj-2341	7.53438	glutathione S-transferase	detoxification
	AcajSigP-32215	10.8166	multidrug resistance-associated protein/mitoxantrone resistance protein ABC superfamily
	AcajSigP-84311	9.26908	multidrug resistance-associated protein/mitoxantrone resistance protein ABC superfamily
	AcajSigP-19690	10.1603	cytochrome P450
	AcajSigP-26888	7.13942	cytochrome P450
	Acaj-71970	5.16651	cell adhesion molecule	extracellular matrix
	Acaj-73764	12.3234	glycine-rich cell wall structural protein 2
	Acaj-85080	18.4807	cell wall protein DAN4 precursor
	AcajSigP-73961	25.5169	glycine-rich cell wall structural protein
	AcajTE-30126	39.0437	collagen alpha-1(IV) chain-like
	AcajTE-73287	10.2354	vegetative cell wall protein gp1
	AcajTE-74138	11.4639	vegetative cell wall protein gp1
	AcajTE-16346	5.99568	collagen alpha-1(I) chain-like
	AcajTE-27343	5.31317	collagen alpha-1(I) chain-like
	Acaj-66859	6.02389	innexin - probable fragment - 3 predicted membrane helices
	Acaj-83229	5.36337	chitin synthase/hyaluronan synthase (glycosyltransferases)
	Acaj-33728	163.203	lysozyme	immunity
	Acaj-48379	5.30995	tick defensin
	Acaj-60304	11.2427	peptidoglycan recognition protein
	Acaj-8762	5.04565	regulation of antimicrobial peptide biosynthetic process
	Acaj-74395	5.83485	antimicrobial peptide
	Acaj-71750	8.31631	gamma-interferon inducible lysosomal thiol reductase
	Acaj-74441	11.6871	gamma-interferon inducible lysosomal thiol reductase
	AcajSigP-60099	26.6176	ixoderin precursor
	AcajSigP-6765	11.6792	ML domain
	AcajSigP-81204	8.84991	peptidoglycan recognition protein
	AcajSigP-69453	8.98006	carboxypeptidase inhibitor	metabolism
	AcajSigP-72699	8.44501	M13 family peptidase
	AcajSigP-81441	5.79772	M13 family peptidase
	AcajSigP-74478	5.07568	cytochrome
	AcajSigP-74567	9.12755	glycolate oxidase
	AcajSigP-79349	8.04502	glycolate oxidase
	AcajSigP-9985	12.0048	cytochrome c1
	Acaj-69206	71.5281	pancreatic lipase-like enzyme
	AcajSigP-82308	9.89108	acyl-CoA synthetase
	AcajSigP-82655	6.75034	soluble epoxide hydrolase
	Acaj-57631	90.5814	deoxyribonuclease ii
	Acaj-80246	14.7498	RNA-directed DNA polymerase from mobile element jockey-like	nuclear regulation
	Acaj-72627	31.6254	serine carboxypeptidase	protein modification
	Acaj-72628	33.8779	serine carboxypeptidase
	Acaj-72629	47.1995	serine carboxypeptidase
	Acaj-72655	19.6086	tick salivary metalloprotease
	Acaj-73533	6.04724	transglutaminase/protease-like proteinues
	Acaj-75940	39.6265	metalloprotease
	Acaj-82584	15.4925	metalloprotease
	Acaj-83284	19.6334	metalloprotease
	Acaj-84209	20.9721	salivary gland metalloprotease
	AcajTE-85582	9.08654	E3 ubiquitin-protein ligase RBBP6-like isoform X3	proteasome machinery
	Acaj-159	19.2616	hypothetical glycine-rich secreted cement protein	secreted
	Acaj-34424	24.988	5'-nucleotidase/apyrase
	Acaj-55102	15.6175	cysteine rich secreted protein
	Acaj-56179	7.02787	secreted cysteine rich protein
	Acaj-65746	7.13942	secreted salivary gland peptide
	Acaj-67886	28.3954	secreted protein
	Acaj-73287	10.0918	hypothetical glycine-rich secreted cement protein
	Acaj-74207	12.5563	secreted cysteine rich protein
	Acaj-74964	18.3132	hypothetical glycine-rich secreted cement protein
	Acaj-76545	44.0337	tick hirudin 3
	Acaj-76569	14.8366	secreted cysteine rich protein
	Acaj-79923	35.2955	hypothetical cysteine-rich secreted protein 93
	Acaj-82125	42.1282	secreted protein
	Acaj-83771	22.532	secreted protein precursor
	AcajSigP-13874	9.63124	secreted salivary peptide
	AcajSigP-15177	24.988	secreted peptide precursor
	AcajSigP-15719	11.7131	hypothetical glycine-rich secreted protein 976
	AcajSigP-19361	5.76806	secreted salivary gland peptide
	AcajSigP-19733	20.3027	hypothetical secreted protein 94
	AcajSigP-26994	84.3344	secreted basic tail protein 1198
	AcajSigP-31029	16.5285	hypothetical secreted protein 1149
	AcajSigP-33592	29.6732	secreted salivary protein precursor
	AcajSigP-6116	10.6394	secreted peptide precursor
	AcajSigP-6754	10.8784	secreted peptide precursor
	AcajSigP-70592	7.41831	hypothetical glycine- and serine-rich secreted protein 164
	AcajSigP-73504	14.8595	hypothetical secreted glycine-rich protein 11
	AcajSigP-75034	24.988	hypothetical glycine-rich secreted protein 976
	AcajSigP-75866	990.149	hypothetical secreted protein 94
	AcajSigP-76172	34.8946	hypothetical secreted protein 94
	AcajSigP-76841	29.6732	secreted protein partial
	AcajSigP-77667	148.366	secreted peptide precursor
	AcajSigP-79998	13.431	conserved secreted protein precursor
	AcajSigP-81090	9.09719	secreted basic tail protein 1198
	AcajSigP-81238	31.235	hypothetical glycine-rich secreted protein 976
	AcajSigP-81698	20.8569	secreted papa repeat protein
	AcajSigP-83532	39.0437	secreted peptide precursor
	AcajTE-74964	18.0877	hypothetical glycine-rich secreted cement protein
	AcajTE-84891	21.2788	secreted mucin MUC17
	Acaj-74161	7.99034	8.9 kDa 1
	AcajSigP-17283	6.24699	8.9 kDa 1
	AcajSigP-28351	246.756	hypothetical secreted protein precursor
	AcajSigP-32146	38.0769	8.9 kDa 25
	AcajSigP-32631	48.4142	8.9 kDa 39
	AcajSigP-578	24.2071	8.9 kda family member
	AcajSigP-79521	202.403	8.9 kDa secreted protein
	AcajSigP-74617	16.1381	SCP-like extracellular protein domain
	AcajSigP-73806	46.4881	BT 1
	AcajSigP-75566	38.9991	BT 1
	AcajSigP-75698	35.3563	BT 66
	AcajSigP-78776	78.1767	BT 1
	AcajSigP-80134	32.4063	BT 1
	Acaj-74867	47.7201	secreted metalloprotease
	AcajSigP-14728	36.5209	secreted metalloprotease
	AcajSigP-73480	85.7623	secreted metalloprotease
	AcajSigP-74779	26.7728	secreted metalloprotease
	AcajSigP-74867	67.1552	secreted metalloprotease
	AcajSigP-75939	20.255	secreted metalloprotease
	AcajSigP-76090	13.7321	secreted metalloprotease
	AcajSigP-76336	80.0954	secreted metalloprotease
	AcajSigP-79851	24.0119	tick metalloprotease
	AcajSigP-81041	27.8884	secreted metalloprotease
	AcajSigP-82790	5.67532	secreted metalloprotease
	Acaj-14613	51.5377	evasin
	Acaj-71937	35.1393	evasin
	AcajSigP-66805	49.3903	evasin
	Acaj-32607	74.9639	GRP-2 485
	Acaj-73195	5.68684	GRP-3 174
	Acaj-74654	9.63078	glycine-rich cell wall structural protein
	AcajSigP-73364	7.96241	glycine-rich cell wall structural protein 1
	Acaj-55641	75.7448	lipocalin-3_1
	Acaj-64323	11.3965	lipocal-1_18
	Acaj-69928	10.0212	salivary lipocalin
	Acaj-71255	295.171	salivary lipocalin
	Acaj-73460	498.198	lipocalin-2_28
	Acaj-76856	5.09105	lipocal-1_14
	Acaj-77951	6.13272	salivary lipocalin
	Acaj-78571	94.7461	group vi salivary lipocalin
	Acaj-81420	109.322	salivary lipocalin
	AcajSigP-14238	80.8205	lipocal-1_1
	AcajSigP-21115	13.8326	lipocalin-2_1
	AcajSigP-21474	56.223	lipocalin
	AcajSigP-32934	58.9994	lipocalin-2_25
	AcajSigP-42	10.0398	lipocal-1_1
	AcajSigP-5870	73.9228	salivary lipocalin
	AcajSigP-62	22.1248	lipocalin-3_1
	AcajSigP-63455	47.4772	lipocal-1_18
	AcajSigP-65084	8.47806	group vii salivary lipocalin
	AcajSigP-67714	46.8525	lipocal-1_34
	AcajSigP-74741	41.8441	lipocalin-2_28
	AcajSigP-75070	11.3227	lipocalin-3_1
	AcajSigP-76804	5.60392	lipocalin-3_1
	AcajSigP-79331	6.87169	lipocal-1_16
	AcajSigP-81421	49.1951	salivary lipocalin
	AcajSigP-83277	348.27	lipocalin-2_28
	AcajSigP-83508	21.0377	hypothetical secreted protein precursor lipocalin
	AcajSigP-66837	8.06904	phospholipase a2 precursor
	AcajSigP-2144	9.37049	5'-nucleotidase/apyrase partial
	AcajSigP-66433	15.6175	deoxyribonuclease II
	AcajSigP-82463	38.7314	deoxyribonuclease II
	AcajSigP-11032	18.741	hypothetical secreted protein 54
	AcajSigP-65698	9.37049	hypothetical glycine- and serine-rich secreted protein 164
	AcajSigP-75820	17.2596	hypothetical secreted glycine-rich protein 11
	AcajSigP-4312	5.20583	unknown product
	AcajSigP-49870	6.76758	unknown product
	AcajSigP-75159	5.30213	unknown product
	AcajSigP-76175	5.46612	unknown product
	AcajSigP-78238	9.05814	unknown product
	AcajSigP-9551	37.482	unknown product
	Acaj-76345	9.07354	serine protease-like protein precursor
	AcajSigP-2670	11.7131	trypsin-like serine protease
	AcajSigP-77948	11.1824	serine protease-like protein precursor
	Acaj-69407	62.4699	serine proteinase inhibitor
	Acaj-74440	6.08896	serine proteinase inhibitor
	AcajSigP-10102	17.6052	serine proteinase inhibitor
	AcajSigP-18175	9.1699	serine proteinase inhibitor
	AcajSigP-5845	8.58962	serine proteinase inhibitor
	AcajSigP-59030	46.5685	serine proteinase inhibitor
	AcajTE-73504	14.5704	protease inhibitor/seed storage/LTP family protein
	AcajSigP-68043	12.494	tick salivary cystatin
	AcajSigP-6968	5.23186	tick salivary cystatin
	Acaj-25905	9.14739	BPTI/Kunitz domain-containing protein
	Acaj-32963	13.7434	tick Kunitz 108
	Acaj-62359	6.95688	tick Kunitz 108
	Acaj-67782	271.744	kunitz-type peptidase inhibitor
	Acaj-84823	6.03876	tick Kunitz 101
	AcajSigP-26186	8.84991	tick Kunitz 115
	AcajSigP-45672	8.26808	tick Kunitz 101
	AcajSigP-57222	7.99129	Kunitz domain protein
	AcajSigP-84223	6.58166	tick TIL 1
	AcajSigP-68214	40.3652	u3-aranetoxin-ce1a
	Acaj-60625	15.3572	hypothetical conserved secreted protein precursor
	Acaj-81349	6.09223	conserved secreted protein precursor
	AcajSigP-11172	74.9639	conserved secreted protein precursor
	AcajSigP-15635	27.3306	conserved secreted protein precursor
	AcajSigP-25545	9.5936	hypothetical conserved secreted protein precursor
	AcajSigP-27791	6.76758	hypothetical conserved secreted protein precursor
	AcajSigP-73286	187.41	hypothetical conserved secreted protein precursor
	AcajSigP-74350	20.8174	conserved secreted protein precursor
	AcajSigP-75877	7.28816	conserved secreted protein precursor
	AcajSigP-76028	8.04301	conserved secreted protein precursor
	AcajSigP-76104	9.43591	conserved secreted protein precursor
	AcajSigP-76886	28.7402	conserved secreted protein precursor
	AcajSigP-78265	13.2189	hypothetical conserved secreted protein precursor
	AcajSigP-83674	7.89417	hypothetical conserved secreted protein precursor
	AcajSigP-9138	8.30193	conserved secreted protein precursor
	Acaj-29392	19.3266	hypothetical secreted protein precursor
	Acaj-77317	5.20583	hypothetical secreted protein precursor
	AcajSigP-10414	5.88291	hypothetical secreted protein precursor
	AcajSigP-1073	5.24626	hypothetical secreted protein precursor
	AcajSigP-12262	7.9095	hypothetical secreted protein precursor
	AcajSigP-12357	6.63743	hypothetical secreted protein precursor
	AcajSigP-14313	14.0167	hypothetical secreted protein precursor
	AcajSigP-14612	6.76758	hypothetical secreted protein precursor
	AcajSigP-15519	23.3887	hypothetical secreted protein precursor
	AcajSigP-16550	31.235	hypothetical secreted protein precursor
	AcajSigP-17598	89.627	hypothetical secreted protein precursor
	AcajSigP-17859	9.68284	hypothetical secreted protein precursor
	AcajSigP-18211	12.1036	hypothetical secreted protein precursor
	AcajSigP-18287	10.9322	hypothetical secreted protein precursor
	AcajSigP-19651	6.24699	hypothetical secreted protein precursor
	AcajSigP-20645	5.30995	hypothetical secreted protein precursor
	AcajSigP-22237	118.693	hypothetical secreted protein precursor
	AcajSigP-23172	60.9082	hypothetical secreted protein precursor
	AcajSigP-23318	10.9322	hypothetical secreted protein precursor
	AcajSigP-23347	16.6587	hypothetical secreted protein precursor
	AcajSigP-24531	42.1672	hypothetical secreted protein precursor
	AcajSigP-26056	7.02787	hypothetical secreted protein precursor
	AcajSigP-26833	5.72641	hypothetical secreted protein precursor
	AcajSigP-26978	21.8645	hypothetical secreted protein precursor
	AcajSigP-27296	19.557	hypothetical secreted protein precursor
	AcajSigP-28184	29.6732	hypothetical secreted protein precursor
	AcajSigP-28228	5.46612	hypothetical secreted protein precursor
	AcajSigP-30709	12.494	hypothetical secreted protein precursor
	AcajSigP-30776	6.6074	hypothetical secreted protein precursor
	AcajSigP-32504	137.434	hypothetical secreted protein precursor
	AcajSigP-32518	318.597	hypothetical secreted protein precursor
	AcajSigP-32646	5.6223	hypothetical secreted protein precursor
	AcajSigP-32662	20.8233	hypothetical secreted protein precursor
	AcajSigP-33818	29.6732	hypothetical secreted protein precursor
	AcajSigP-35921	39.0437	hypothetical secreted protein precursor
	AcajSigP-35958	24.988	hypothetical secreted protein precursor
	AcajSigP-39631	6.24699	hypothetical secreted protein precursor
	AcajSigP-39932	7.80874	hypothetical secreted protein precursor
	AcajSigP-41555	5.72641	hypothetical secreted protein precursor
	AcajSigP-42697	31.235	hypothetical secreted protein precursor
	AcajSigP-42879	5.37936	hypothetical secreted protein precursor
	AcajSigP-44670	8.84991	hypothetical secreted protein precursor
	AcajSigP-47825	20.3027	hypothetical secreted protein precursor
	AcajSigP-48379	5.57767	hypothetical secreted protein precursor
	AcajSigP-48678	11.7131	hypothetical secreted protein precursor
	AcajSigP-48684	31.235	hypothetical secreted protein precursor
	AcajSigP-48780	5.46612	hypothetical secreted protein precursor
	AcajSigP-49920	5.96304	hypothetical secreted protein precursor
	AcajSigP-52216	6.24699	hypothetical secreted protein precursor
	AcajSigP-52349	5.49305	hypothetical secreted protein precursor
	AcajSigP-54490	6.63743	hypothetical secreted protein precursor
	AcajSigP-54864	9.99519	hypothetical secreted protein precursor
	AcajSigP-55626	238.948	hypothetical secreted protein precursor
	AcajSigP-56327	8.74579	hypothetical secreted protein precursor
	AcajSigP-56422	8.19918	hypothetical secreted protein precursor
	AcajSigP-58435	96.8284	hypothetical secreted protein precursor
	AcajSigP-59049	9.68284	hypothetical secreted protein precursor
	AcajSigP-60983	5.72641	hypothetical secreted protein precursor
	AcajSigP-61007	14.0557	hypothetical secreted protein precursor
	AcajSigP-6135	7.80874	hypothetical secreted protein precursor
	AcajSigP-61910	19.1575	hypothetical secreted protein precursor
	AcajSigP-62311	5.46612	hypothetical secreted protein precursor
	AcajSigP-63089	23.4262	hypothetical secreted protein precursor
	AcajSigP-63248	6.69321	hypothetical secreted protein precursor
	AcajSigP-64113	11.3759	hypothetical secreted protein precursor
	AcajSigP-65643	19.1314	hypothetical secreted protein precursor
	AcajSigP-66828	5.46612	hypothetical secreted protein precursor
	AcajSigP-67340	178.039	hypothetical secreted protein precursor
	AcajSigP-68286	6.36713	hypothetical secreted protein precursor
	AcajSigP-68360	16.3984	hypothetical secreted protein precursor
	AcajSigP-6862	20.3027	hypothetical secreted protein precursor
	AcajSigP-70453	9.05814	hypothetical secreted protein precursor
	AcajSigP-70483	21.0836	hypothetical secreted protein precursor
	AcajSigP-7119	6.24699	hypothetical secreted protein precursor
	AcajSigP-71323	7.18404	hypothetical secreted protein precursor
	AcajSigP-72108	36.9614	hypothetical secreted protein precursor
	AcajSigP-73115	11.0898	hypothetical secreted protein precursor
	AcajSigP-73701	9.79494	hypothetical secreted protein precursor
	AcajSigP-75251	6.76758	hypothetical secreted protein precursor
	AcajSigP-75649	6.61447	hypothetical secreted protein precursor
	AcajSigP-75687	23.4262	hypothetical secreted protein precursor
	AcajSigP-75873	5.64802	hypothetical secreted protein precursor
	AcajSigP-76147	7.47312	hypothetical secreted protein precursor
	AcajSigP-76217	36.8431	hypothetical secreted protein precursor
	AcajSigP-76242	26.5497	hypothetical secreted protein precursor
	AcajSigP-76444	5.53711	hypothetical secreted protein precursor
	AcajSigP-77159	6.63574	hypothetical secreted protein precursor
	AcajSigP-79240	5.25551	hypothetical secreted protein precursor
	AcajSigP-81666	5.93465	hypothetical secreted protein precursor
	AcajSigP-82512	10.7661	hypothetical secreted protein precursor
	AcajSigP-83054	9.13799	hypothetical secreted protein precursor
	AcajSigP-83792	5.77847	hypothetical secreted protein precursor
	AcajSigP-83905	6.54733	hypothetical secreted protein precursor
	AcajSigP-84777	6.20795	hypothetical secreted protein precursor
	AcajSigP-85548	8.05534	hypothetical secreted protein precursor
	Acaj-51987	6.05546	tumor necrosis factor receptor-associated factor 6	signal transduction
	Acaj-83395	5.32482	Rap1-GTPase-activating protein (Rap1GAP)
	AcajSigP-71075	8.84991	uncharacterized conserved protein containing DENN and RUN
	AcajSigP-80195	74.0157	GABA-A receptor epsilon-like subunit
	AcajSigP-12807	8.98006	K+-dependent Ca2+/Na+ exchanger NCKX1
	AcajSigP-16346	5.21853	adenylate cyclase
	AcajSigP-69458	5.17475	acetylcholinesterase/butyrylcholinesterase
	AcajSigP-72243	32.7967	amidase
	AcajSigP-70710	6.71053	complement component 3d/epstein barr virus receptor 2
	AcajSigP-33849	16.8322	proline-rich receptor-like protein kinase PERK13-like
	AcajSigP-69203	5.26399	tyrosine kinase eph ephrin receptor family
	Acaj-62841	5.0323	polyprotein of retroviral origin	transposon element
	Acaj-6386	6.44221	tick transposon
	Acaj-64756	5.6223	tick transposon
	Acaj-67643	6.87169	tick transposon
	Acaj-68549	9.6408	tick transposon
	Acaj-71612	5.33597	hAT-9 AP frame1 56-259
	Acaj-76957	9.37049	Kolobok-8 HM
	Acaj-77832	6.00255	tick transposon
	Acaj-79161	5.26367	tick transposon partial
	Acaj-80289	6.59405	tick transposon partial
	Acaj-81384	6.01874	tick transposon partial
	Acaj-83637	10.6319	endonuclease/reverse transcriptase
	Acaj-84356	5.11907	tick transposon
	AcajSigP-74559	12.2178	retrotransposon protein Ty3-gypsy subclass expressed
	AcajSigP-76520	7.41336	retrotransposon protein Ty3-gypsy subclass expressed
	AcajSigP-78112	96.0996	retrotransposon protein Ty3-gypsy subclass expressed
	AcajSigP-83952	11.2046	retrotransposon-like 1
	AcajSigP-85037	14.0557	tick transposon partial
	AcajTE-16473	13.6653	tick transposon partial
	AcajTE-22452	6.24699	tick transposon
	AcajTE-23434	5.46612	DNA-8-2A_NV_frame2_1-447
	AcajTE-6092	15.1713	mariner-13_DF_frame3_96-287
	AcajTE-66777	6.17909	tick transposon partial
	AcajTE-67224	10.4117	reverse transcriptase family protein
	AcajTE-70577	5.2802	tick transposon
	AcajTE-71260	5.94952	tick transposon partial
	AcajTE-74249	18.2204	retrotransposon-like 1
	AcajTE-77014	6.04084	polyprotein
	AcajTE-83637	13.7434	endonuclease/reverse transcriptase
	AcajTE-8485	5.23896	endonuclease/reverse transcriptase
	Acaj-62642	6.76758	transcription factor NERF	transcription factor
	Acaj-72151	12.494	alcohol dehydrogenase transcription factor Myb/SANT-like
	Acaj-18360	5.26241	C2H2-type Zn-finger protein	transcription machinery
	AcajTE-76507	5.95502	DNA-directed RNA polymerase subunit a'
	AcajSigP-13814	13.2749	Na+/dicarboxylate Na+/tricarboxylate and phosphate transporter	transporter and channels
	AcajSigP-17352	34.3585	riboflavin transporter 2
	AcajSigP-53241	11.9734	ABC transporter c family member
	AcajSigP-5901	6.87169	K+-dependent Na+Ca2+ antiporter
	AcajSigP-79295	5.46612	ABC transporter c family member
	AcajSigP-73171	5.27468	Ca2+ antiporter
	Acaj-32584	10.0398	permease of the drug/metabolite transporter (DMT) superfamily
	Acaj-66908	5.11118	sodium/solute symporter partial
	Acaj-70100	7.04897	monocarboxylate transporter
	Acaj-75624	9.19417	organic anion transporter
	AcajSigP-14014	9.05814	glutamate transporter
	AcajSigP-29634	30.0079	choline transporter
	AcajSigP-33324	5.85656	monocarboxylate transporter
	AcajSigP-61176	5.37425	organic cation/carnitine transporter
	AcajSigP-66596	42.1672	Na+/dicarboxylate Na+/tricarboxylate and phosphate transporter
	AcajSigP-68154	5.67683	zinc transporter ZIP10
	AcajSigP-74152	10.9322	sugar transporter
	AcajSigP-76507	6.00673	K-Cl cotransporter
	AcajSigP-80249	16.2422	monocarboxylate transporter
	AcajSigP-85152	19.678	Na+/dicarboxylate Na+/tricarboxylate and phosphate transporters
	Acaj-65129	5.01991	sodium-dependent multivitamin transporter
	AcajSigP-60694	6.71915	monocarboxylate transporter 14-like
	AcajSigP-83999	9.95027	Na/Pi-cotransporter
	Acaj-33651	9.89108	ankyrin repeat protein	unknown conserved
	Acaj-76431	5.32832	conserved hypothetical protein
	Acaj-79076	10.0458	hypothetical protein
	Acaj-79250	6.0415	hypothetical protein IscW_ISCW009155
	Acaj-81665	5.01234	guanylate-binding protein
	Acaj-81987	6.4565	hypothetical protein IscW_ISCW015215
	Acaj-83044	6.78088	hypothetical protein
	AcajTE-80739	5.38803	secreted salivary gland peptide
	AcajTE-83229	6.09497	conserved protein with signal anchor
	Acaj-73485	13.6493	hypothetical glycine-rich secreted cement protein
	AcajSigP-73084	13.2984	hypothetical glycine-rich secreted cement protein
	Acaj-25043	6.76758	unknown product	unknown
	Acaj-32912	9.89108	unknown product
	Acaj-51780	14.8366	unknown product
	Acaj-51880	7.36253	unknown product
	Acaj-63255	9.16679	unknown product
	Acaj-70164	8.12109	unknown product
	Acaj-71887	6.63743	unknown product
	Acaj-73294	10.8951	unknown product
	Acaj-74084	7.74775	unknown product
	Acaj-74626	6.08802	unknown product
	Acaj-83221	15.6981	unknown product
	Acaj-84980	26.81	unknown product
	Acaj-85531	5.46612	unknown product
	AcajSigP-10624	6.07347	unknown product
	AcajSigP-16358	18.6861	unknown product
	AcajSigP-19688	9.81671	unknown product
	AcajSigP-31231	7.80874	unknown product
	AcajSigP-32900	23.4262	unknown product
	AcajSigP-35408	21.8645	unknown product
	AcajSigP-40111	7.02787	unknown product
	AcajSigP-43331	6.11685	unknown product
	AcajSigP-62281	5.68923	unknown product
	AcajSigP-64648	8.1558	unknown product
	AcajSigP-73763	32.172	unknown product
	AcajSigP-78888	7.02787	unknown product
	Acaj-73636	11.9734	unknown product
	AcajSigP-26235	7.28816	unknown product
	AcajSigP-42279	7.18404	unknown product
	AcajSigP-66095	9.56571	unknown product
	AcajSigP-44463	8.84991	unknown product
	AcajSigP-71165	5.17843	unknown product
	AcajSigP-71513	5.55288	unknown product
	AcajSigP-20196	5.07568	unknown product
	AcajTE-73025	26.8621	hypothetical protein PGCG_00421	virus
	AcajTE-73364	7.90912	hypothetical protein PGCG_00421
	AcajTE-73961	22.4947	hypothetical protein PGCG_00421
	AcajTE-73973	10.9463	hypothetical protein PGCG_00421
	AcajTE-75351	5.08612	hypothetical protein PGCG_00421
	AcajTE-75763	15.0496	hypothetical protein PGCG_00421
	AcajTE-76217	18.2797	hypothetical protein PGCG_00421
	AcajTE-78112	596.588	hypothetical protein PGCG_00421
	AcajTE-78125	12.211	hypothetical protein PGCG_00421
	AcajTE-789	6.03789	hypothetical protein PGCG_00421
	AcajTE-86092	14.8366	hypothetical protein PGCG_00421
	AcajTE-73356	48.189	hypothetical protein PGCG_00421
	AcajTE-80186	68.7169	hypothetical protein PGCG_00421
