# Supplementary material for: The Distinct Transcriptional Response of the Midgut of Amblyomma sculptum and Amblyomma aureolatum Ticks to Rickettsia rickettsii Correlates to Their Differences in Susceptibility to Infection
Source: Front Cell Infect Microbiol. 2017 Apr 28;7:129. doi: 10.3389/fcimb.2017.00129 (PMC5409265; doi:10.3389/fcimb.2017.00129)
Supplement: Supplementary file 4 [file Table4.XLSX]

## Sheet: Supplementary Table 4
	Supplementary Table 4. Amblyomma aureolatum CDSs downregulated by Rickettsia rickettsii infection in midgut.
	CDS	Fold-change	Annotation	Class
	AmbarSigP-53089	0.142936	actin cytoskeleton-regulatory complex protein pan1	cytoskeletal
	Ambaur-20160	0.156477	tractin
	Ambaur-66266	0.176577	titin
	Ambaur-66984	0.156814	titin
	Ambaur-70724	0.199252	titin
	AmbaurTE-49052	0.189134	microtubule-associated protein
	Ambaur-68600	0.160534	dehydrogenases with different specificities (related to short-chain alcohol dehydrogenases)	detoxification
	Ambaur-60624	0.191504	cytochrome P450
	Ambaur-70409	0.154493	cytochrome P450 2J6-like
	Ambaur-61062	0.115229	cytochrome P450
	Ambaur-58882	0.0796019	cuticular protein	extracellular matrix
	Ambaur-64626	0.177101	cuticle protein
	Ambaur-6467	0.193296	vegetative cell wall protein gp1
	Ambaur-66457	0.130862	vegetative cell wall protein gp1-like
	Ambaur-67400	0.119996	collagen alpha 1(xviii) chain
	Ambaur-23467	0.179493	collagen alpha-1(I) chain-like
	AmbaurTE-59171	0.151027	collagen alpha-1(I) chain-like
	Ambaur-62006	0.090616	interleukin-17	immunity
	AmbarSigP-60976	0.190687	gamma-interferon inducible lysosomal thiol reductase
	Ambaur-5106	0.154652	glutamine synthetase	metabolism
	Ambaur-64465	0.117202	aromatic-L-amino-acid/L-histidine decarboxylase
	Ambaur-61368	0.152606	catalytically inactive chitinase-like lectin
	Ambaur-62275	0.185005	glycosyltransferase PglE
	Ambaur-63022	0.128642	glycosyltransferase family 17
	Ambaur-66507	0.173368	glycosyltransferase PglE
	AmbarSigP-52021	0.0430088	glucose dehydrogenase
	AmbarSigP-66386	0.113004	glucose dehydrogenase/choline dehydrogenase/mandelonitrile lyase (GMC oxidoreductase family)
	Ambaur-63833	0.157424	pancreatic lipase-like enzyme
	Ambaur-66987	0.150318	phosphatidylserine decarboxylase
	AmbarSigP-49195	0.190269	70 kda heat shock protein	protein modification
	Ambaur-61290	0.142975	heat shock hsp20 protein
	Ambaur-53938	0.160088	similar to chymotrypsin-elastase inhibitor ixodidin
	Ambaur-55474	0.129302	zinc-dependent metalloprotease
	Ambaur-58705	0.0846444	serine carboxypeptidase
	AmbarSigP-11208	0.161036	conserved secreted protein precursor	secreted
	AmbarSigP-12500	0.166018	hypothetical secreted protein 94
	AmbarSigP-1297	0.0500276	salivary secreted peptide partial
	AmbarSigP-18244	0.0432671	secreted peptide precursor
	AmbarSigP-2212	0.12627	secreted protein
	AmbarSigP-24083	0.00285362	hypothetical secreted protein 1617
	AmbarSigP-27072	0.123145	secreted peptide precursor
	AmbarSigP-2916	0.0758842	hypothetical secreted peptide precursor
	AmbarSigP-49765	0.103283	hypothetical secreted protein 94
	AmbarSigP-57361	0.0873209	hypothetical secreted protein 94
	AmbarSigP-65116	0.0878701	9.4 kDa secreted protein
	AmbarSigP-70152	0.0248133	secreted basic tail protein 1198
	AmbarSigP-9341	0.0119025	secreted peptide precursor
	AmbarSigP-9595	0.12378	secreted salivary gland peptide
	Ambaur-11607	0.126386	secreted peptide precursor
	Ambaur-60225	0.158801	secreted salivary gland peptide
	Ambaur-60443	0.0511698	secreted protein
	Ambaur-60941	0.186285	secreted mucin MUC17
	Ambaur-63021	0.146139	conserved secreted protein
	Ambaur-63341	0.0794218	secreted mucin MUC17
	Ambaur-63342	0.117802	secreted mucin MUC17
	Ambaur-6909	0.181919	secreted peptide precursor
	Ambaur-19862	0.0857616	5.3 kda antibacterial peptide
	Ambaur-29899	0	8.9 kDa 1
	Ambaur-46169	0.123145	8.9 kDa 1
	Ambaur-6577	0.0530094	8.9 kDa 1
	Ambaur-70759	0.177876	8.9 kDa 1
	Ambaur-61386	0.0766537	BT 4
	Ambaur-1064	0.127121	DAP-36 1
	Ambaur-12906	0.130153	DAP-36 1
	AmbarSigP-54534	0.168648	secreted metalloprotease
	AmbarSigP-61068	0.106052	secreted metalloprotease
	AmbarSigP-63597	0.148653	secreted metalloprotease
	AmbarSigP-63889	0.167506	secreted metalloprotease
	AmbarSigP-66751	0.149533	secreted metalloprotease
	AmbarSigP-66977	0.14702	secreted metalloprotease
	Ambaur-27632	0.185941	secreted metalloprotease
	Ambaur-54534	0.169284	secreted metalloprotease
	AmbarSigP-25565	0.00964388	evasin
	AmbarSigP-63929	0.12806	evasin
	AmbarSigP-62823	0.113949	thyroid hormone-induced protein b
	AmbarSigP-67579	0.139183	thyroid hormone-induced protein b
	Ambaur-6657	0.158646	tick ixodegrin
	AmbarSigP-10040	0.0145535	lipocalin-2_1
	AmbarSigP-10555	0.0148781	lipocalin-2_1
	AmbarSigP-16354	0.188586	group ix salivary lipocalin
	AmbarSigP-17952	0.169037	group vii salivary lipocalin
	AmbarSigP-22632	0.0615724	group ix salivary lipocalin
	AmbarSigP-57239	0.0775758	lipocalin-3_1
	AmbarSigP-59248	0.174165	salivary lipocalin
	AmbarSigP-62826	0.150056	salivary lipocalin
	AmbarSigP-65428	0.0618004	lipocal-1_31
	AmbarSigP-66066	0.0305901	lipocalin-3_36
	AmbarSigP-66351	0.0627797	lipocalin-2_1
	AmbarSigP-67590	0.142653	lipocalin-3_1
	AmbarSigP-775	0.0269056	lipocalin-2_28
	Ambaur-12672	0.0313899	lipocalin-2_1
	Ambaur-13282	0.0323411	lipocalin-2_1
	Ambaur-19273	0.0180891	lipocal-1_18
	Ambaur-22749	0.0857616	lipocalin-6_1
	Ambaur-35238	0.0400221	group i salivary lipocalin
	Ambaur-53255	0.0322325	lipocalin-6_1
	Ambaur-54846	0.0689723	group ii salivary lipocalin
	Ambaur-58116	0.0395978	lipocalin-8_8
	Ambaur-60552	0.148426	group vii salivary lipocalin
	Ambaur-61754	0.177473	lipocalin-6_5
	Ambaur-61836	0.0559448	lipocalin-3_1
	Ambaur-62824	0.117863	lipocalin-6_2
	Ambaur-634	0.0964388	salivary lipocalin
	Ambaur-66066	0.138455	lipocalin-3_1
	Ambaur-67040	0.0720397	lipocalin-3_11
	Ambaur-67592	0.0762325	lipocalin-3_1
	Ambaur-8938	0.137219	group ii salivary lipocalin
	AmbarSigP-60862	0.098846	acid sphingomyelinase and PHM5 phosphate metabolism protein
	AmbarSigP-10868	0.183152	isoamyl acetate-hydrolyzing esterase
	AmbarSigP-66902	0.0950976	lipase
	AmbarSigP-54880	0.0944327	deoxyribonuclease II
	AmbarSigP-64116	0.17825	secreted mucin
	AmbarSigP-13855	0.0426902	hypothetical secreted protein precursor
	AmbarSigP-21633	0.0780919	unknown product
	AmbarSigP-15638	0.0463533	serine carboxypeptidase
	AmbarSigP-69264	0.179875	m13 family peptidase
	Ambaur-9189	0.0391825	serine proteinase inhibitor
	AmbarSigP-19966	0.0250138	Kunitz/bovine pancreatic trypsin inhibitor domain
	AmbarSigP-54335	0.0282509	BPTI/Kunitz domain-containing protein 5
	Ambaur-28274	0.0118584	Kunitz-type protease inhibitor
	Ambaur-43435	0.0205241	BPTI/Kunitz family of serine protease inhibitors
	Ambaur-51222	0	unknown product
	AmbarSigP-65493	0.171846	a disintegrin with thrombospondin motifs 7
	AmbarSigP-62974	0.00851534	conserved secreted protein precursor
	Ambaur-61530	0.150083	conserved secreted protein precursor
	Ambaur-69339	0.188339	conserved secreted protein precursor
	AmbarSigP-10032	0.170761	hypothetical secreted protein precursor
	AmbarSigP-10732	0.128071	hypothetical secreted protein precursor
	AmbarSigP-11340	0.00828043	hypothetical secreted protein precursor
	AmbarSigP-11739	0.0500276	hypothetical secreted protein precursor
	AmbarSigP-14658	0.114349	hypothetical secreted protein precursor
	AmbarSigP-17074	0.084815	hypothetical secreted protein precursor
	AmbarSigP-17311	0.106726	hypothetical secreted protein precursor
	AmbarSigP-19781	0.175097	hypothetical secreted protein precursor
	AmbarSigP-20019	0.0686093	hypothetical secreted protein precursor
	AmbarSigP-22637	0.156949	hypothetical secreted protein precursor
	AmbarSigP-23333	0	hypothetical secreted protein precursor
	AmbarSigP-2368	0.096053	hypothetical secreted protein precursor
	AmbarSigP-23713	0.100055	hypothetical secreted protein precursor
	AmbarSigP-25617	0.179586	hypothetical secreted protein precursor
	AmbarSigP-27380	0.158112	hypothetical secreted protein precursor
	AmbarSigP-32381	0.0400221	hypothetical secreted protein precursor
	AmbarSigP-35443	0.153509	hypothetical secreted protein precursor
	AmbarSigP-37549	0	hypothetical secreted protein precursor
	AmbarSigP-39606	0.175707	hypothetical secreted protein precursor
	AmbarSigP-42514	0.141254	hypothetical secreted protein precursor
	AmbarSigP-50208	0.0326711	hypothetical secreted protein precursor
	AmbarSigP-54471	0.145535	hypothetical secreted protein precursor
	AmbarSigP-56286	0.150671	hypothetical secreted protein precursor
	AmbarSigP-57705	0	hypothetical secreted protein precursor
	AmbarSigP-60112	0.171417	hypothetical secreted protein precursor
	AmbarSigP-60922	0.193229	hypothetical secreted protein precursor
	AmbarSigP-61415	0.128561	hypothetical secreted protein precursor
	AmbarSigP-62607	0.138377	hypothetical secreted protein precursor
	AmbarSigP-62905	0.045058	hypothetical secreted protein precursor
	AmbarSigP-64576	0.136974	hypothetical secreted protein precursor
	AmbarSigP-64925	0.192077	hypothetical secreted protein precursor
	AmbarSigP-66151	0.0406316	hypothetical secreted protein precursor
	Ambaur-10198	0.0740293	hypothetical secreted protein precursor
	Ambaur-18365	0.06561	hypothetical secreted protein precursor
	Ambaur-44371	0.145535	hypothetical secreted protein precursor
	Ambaur-9469	0.088938	hypothetical secreted protein precursor
	AmbarSigP-22778	0.168514	ryanodine receptor 44F-like	signal transduction
	AmbarSigP-48699	0.151742	uncharacterized conserved protein contains laminin cadherin and EGF
	Ambaur-17446	0.157768	thyroid hormone-induced protein b
	Ambaur-26238	0.144876	neural cell adhesion molecule L1 - probable fragment
	Ambaur-3381	0.155542	predicted diacylglycerol kinase
	Ambaur-55297	0.100541	MAM domain
	Ambaur-58673	0.192587	tomor necrosis factor receptor-associated factor
	Ambaur-60892	0.173159	domain of meprin
	AmbarSigP-59171	0.168752	B-cell receptor CD22
	AmbarSigP-6134	0.185073	G-protein coupled receptor
	Ambaur-41603	0.101837	K+-dependent Ca2+/Na+ exchanger NCKX1
	AmbarSigP-70666	0.120677	ceramidase
	AmbarSigP-23161	0.124513	G-protein coupled receptor
	AmbarSigP-62781	0.185565	retrotransposon protein Ty3-gypsy subclass expressed	transposon element
	AmbarSigP-63639	0.099321	retrotransposon protein Ty3-gypsy subclass expressed
	AmbarSigP-64894	0.185435	tick transposon
	Ambaur-26653	0.098931	tick transposon
	Ambaur-50474	0.0615724	LINE-1 retrotransposable element ORF1 protein
	Ambaur-58958	0.133407	reverse transcriptase related protein
	Ambaur-59029	0.115727	C2H2-type Zn-finger protein	transcription machinery
	AmbarSigP-20856	0.167256	sodium-neurotransmitter symporter partial	transporter and channels
	AmbarSigP-22674	0.0853804	proton myo-inositol cotransporter
	AmbarSigP-68617	0.140001	solute carrier family 13 member 5-like
	Ambaur-24459	0.119215	voltage-activated ion channel
	Ambaur-69560	0.12515	solute carrier family 13 member 5-like
	Ambaur-9552	0.170761	vesicular amine transporter
	AmbarSigP-29791	0.162115	phosphatidylinositol transfer protein	unknown conserved
	Ambaur-19125	0.14702	hypothetical protein
	Ambaur-19270	0.124513	hypothetical protein
	Ambaur-21164	0.0299631	hypothetical protein
	Ambaur-24176	0.128642	fasciclin domain
	Ambaur-28165	0.181176	uncharacterized conserved protein
	Ambaur-33879	0.0911896	ISL2EU-5 HM
	Ambaur-47340	0.0141047	hypothetical protein
	Ambaur-49052	0.131066	hypothetical protein IscW_ISCW000593
	Ambaur-54646	0.0552029	hypothetical protein
	Ambaur-60660	0.11083	cuticlin
	Ambaur-6358	0.157834	hypothetical protein
	Ambaur-65885	0.135924	hypothetical protein IscW_ISCW003265
	Ambaur-67911	0.163355	unknown product
	AmbaurTE-41603	0.104525	secreted salivary gland peptide
	Ambaur-65398	0.168079	secreted salivary gland peptide
	AmbarSigP-11274	0.173429	unknown product	unknown
	AmbarSigP-15245	0	unknown product
	AmbarSigP-15968	0.118584	unknown product
	AmbarSigP-19613	0.170761	unknown product
	AmbarSigP-24681	0.114349	unknown product
	AmbarSigP-25809	0	unknown product
	AmbarSigP-50294	0.128071	unknown product
	AmbarSigP-56348	0.0365498	unknown product
	AmbarSigP-60764	0.0533628	unknown product
	AmbarSigP-62397	0.150808	unknown product
	AmbarSigP-6297	0.140737	unknown product
	AmbarSigP-63781	0.0767308	unknown product
	AmbarSigP-70856	0.069174	unknown product
	AmbarSigP-9367	0.13771	unknown product
	Ambaur-12111	0.109151	unknown product
	Ambaur-14317	0.100055	unknown product
	Ambaur-18637	0.0540839	unknown product
	Ambaur-22203	0.0571744	unknown product
	Ambaur-24136	0.0727674	unknown product
	Ambaur-46406	0.165224	unknown product
	Ambaur-5676	0.190375	unknown product
	Ambaur-56882	0.139207	unknown product
	Ambaur-58275	0.108534	unknown product
	Ambaur-59316	0.148919	unknown product
	Ambaur-62199	0.169703	unknown product
	Ambaur-6822	0.166289	unknown product
	Ambaur-70243	0.140077	unknown product
	AmbarSigP-28362	0.0945283	unknown product
	Ambaur-9102	0.0604107	unknown product
	Ambaur-65626	0.106726	unknown product
	Ambaur-9125	0.160088	unknown product
	Ambaur-62781	0.185869	hypothetical protein PGCG_00421	virus
	Ambaur-63639	0.111696	hypothetical protein PGCG_00421
