# Supplementary material for: The Distinct Transcriptional Response of the Midgut of Amblyomma sculptum and Amblyomma aureolatum Ticks to Rickettsia rickettsii Correlates to Their Differences in Susceptibility to Infection
Source: Front Cell Infect Microbiol. 2017 Apr 28;7:129. doi: 10.3389/fcimb.2017.00129 (PMC5409265; doi:10.3389/fcimb.2017.00129)
Supplement: Supplementary file 5 [file Table5.XLSX]

## Sheet: Supplementary Table 5
	Supplementary Table 5. Amblyomma aureolatum CDSs upregulated by Rickettsia rickettsii infection in midgut.
	CDS	Fold-change	Annotation	Class
	Ambaur-21609	6.84233	diacetyl reductase/L-xylulose reductase	detoxification
	Ambaur-55273	13.8076	sulfotransferase
	AmbarSigP-17329	11.2578	cytochrome P450 CYP3/CYP5/CYP6/CYP9 subfamily
	AmbarSigP-56564	5.49777	cytochrome P450 CYP3/CYP5/CYP6/CYP9 subfamily
	AmbarSigP-57864	7.38869	cytochrome P450 CYP3/CYP5/CYP6/CYP9 subfamily
	AmbarSigP-68665	6.57263	cytochrome P450
	Ambaur-1956	12.7359	cytochrome P450
	Ambaur-65096	6.79056	cytochrome P450
	Ambaur-66076	10.9943	cytochrome P450
	Ambaur-1625	7.4394	LPXTG cell wall surface anchor family protein	extracellular matrix
	Ambaur-67879	6.92475	hypothetical collagen-like secreted protein
	Ambaur-18924	5.07514	peptidoglycan recognition protein	immunity
	Ambaur-45342	5.14983	lysozyme
	AmbarSigP-48279	5.29383	ixoderin precursor
	Ambaur-61820	25.547	homocysteine S-methyltransferase	metabolism
	Ambaur-12150	8.67218	mitochondrial/plastidial beta-ketoacyl-ACP reductase
	Ambaur-64144	5.89009	acyl-CoA synthetase
	AmbarSigP-63802	20.4983	hypothetical glycine-rich secreted protein 110	secreted
	Ambaur-10280	5.37733	secreted protein
	Ambaur-30716	6.46071	secreted protein
	Ambaur-47290	5.64311	secreted salivary gland peptide
	Ambaur-62385	5.20785	secreted salivary gland peptide
	Ambaur-9740	92.8512	hypothetical secreted protein 790
	AmbarSigP-11681	33.6185	8.9 kda family member
	Ambaur-25926	11.2062	evasin
	Ambaur-15537	22.4124	lipocal-1_18
	Ambaur-61723	13.3407	lipocalin-3_1
	AmbarSigP-13149	33.4585	serine carboxypeptidase
	AmbarSigP-15573	6.4806	carboxypeptidase A2 precursor
	Ambaur-59675	5.09372	BPTI/Kunitz domain-containing protein 5
	Ambaur-56216	5.1584	toxin APEKTx1
	AmbarSigP-10581	40.8225	hypothetical secreted protein precursor
	AmbarSigP-14786	6.00331	hypothetical secreted protein precursor
	AmbarSigP-15326	6.04778	hypothetical secreted protein precursor
	AmbarSigP-15978	5.33628	hypothetical secreted protein precursor
	AmbarSigP-2860	12.121	hypothetical secreted protein precursor
	AmbarSigP-29613	7.68424	hypothetical secreted protein precursor
	AmbarSigP-37195	8.1645	hypothetical secreted protein precursor
	AmbarSigP-39083	6.67035	hypothetical secreted protein precursor
	AmbarSigP-54705	5.26005	hypothetical secreted protein precursor
	AmbarSigP-55928	8.23788	hypothetical secreted protein precursor
	AmbarSigP-59123	5.84106	hypothetical secreted protein precursor
	AmbarSigP-6117	5.20287	hypothetical secreted protein precursor
	AmbarSigP-67260	241.733	hypothetical secreted protein precursor
	AmbarSigP-70226	6.91741	hypothetical secreted protein precursor
	AmbarSigP-9998	6.01162	hypothetical secreted protein precursor
	Ambaur-12719	7.65257	insulin-like growth factor binding protein-related protein 6 long	signal transduction
	Ambaur-18818	14.1725	prolow-density lipoprotein receptor-related protein 1
	Ambaur-42744	5.11159	reverse transcriptase	transposon element
	Ambaur-59137	6.52668	tick transposon partial
	Ambaur-9618	82.1024	IS1 transposase InsAB partial
	Ambaur-61452	7.00725	regulator of rDNA transcription protein 15	transcription machinery
	Ambaur-62578	6.64106	regulator of rDNA transcription protein 15
	Ambaur-63633	6.66804	regulator of rDNA transcription protein 15
	Ambaur-64018	5.55344	regulator of rDNA transcription protein 15
	Ambaur-64648	7.07232	regulator of rDNA transcription protein 15
	Ambaur-65460	6.55043	regulator of rDNA transcription protein 15
	Ambaur-65726	31.6174	dosage compensation complex subunit MLE
	Ambaur-34661	8.12756	monocarboxylate transporter	transporter and channels
	Ambaur-4532	14.0573	ABC transporter
	Ambaur-4348	7.54357	uncharacterized protein LOC100205392	unknown conserved
	Ambaur-6489	7.6941	uncharacterized protein LOC100205392
	Ambaur-65704	7.51135	uncharacterized protein LOC100205392
	AmbarSigP-52977	13.6075	unknown product	unknown
	Ambaur-30735	6.67035	unknown product
	Ambaur-39193	10.806	unknown product
	Ambaur-59145	5.13968	unknown product
	Ambaur-64548	6.56679	unknown product
	Ambaur-34573	11.7883	unknown product
	AmbarSigP-63513	16.2029	unknown product
	Ambaur-57759	12.5863	unknown product
	Ambaur-62064	56.0309	hypothetical protein PGCG_00421	virus
	Ambaur-62716	23.1286	hypothetical protein PGCG_00421
